# Supplementary material for: Machine learning predicts the short-term requirement for invasive ventilation among Australian critically ill COVID-19 patients
Source: PLoS One. 2022 Oct 26;17(10):e0276509. doi: 10.1371/journal.pone.0276509 (PMC9604987; doi:10.1371/journal.pone.0276509)
Supplement: S2 File — (ZIP) [file pone.0276509.s002.zip › revised_plots/gbm.csv]

	fit_time	score_time	test_auc	train_auc	test_sens	train_sens	test_spec	train_spec	test_thresh	train_thresh
0	0.7477526664733887	0.22281980514526367	0.5957446808510639	1.0	0.8461538461538461	1.0	0.40425531914893614	1.0	2.4862847932250873	0.8256847015294302
1	0.7405824661254883	0.24230074882507324	0.75139146567718	1.0	0.9090909090909091	1.0	0.6530612244897959	1.0	1.225526941458456	0.6467105067038913
2	0.751863956451416	0.11224579811096191	0.8012422360248448	1.0	0.9285714285714286	1.0	0.5434782608695652	1.0	1.8085684021718225	0.49255285622641143
3	0.584155797958374	0.12360835075378418	0.682	1.0	1.0	1.0	0.38	1.0	2.065423858837011	0.024541034104084196
4	1.0574250221252441	0.16196131706237793	0.6909722222222222	1.0	1.0	1.0	0.4375	1.0	2.1715618142322244	0.44409922024101545
5	0.939356803894043	0.1323082447052002	0.6406250000000001	1.0	0.75	1.0	0.5625	1.0	1.5979236821297103	0.49756288400991544
6	0.7491321563720703	0.3037712574005127	0.699443413729128	1.0	0.45454545454545453	1.0	0.8979591836734694	1.0	0.6056664325603758	0.3510491792630033
7	0.8004155158996582	0.14505958557128906	0.7272727272727272	1.0	1.0	1.0	0.5306122448979592	1.0	2.0315477989385533	0.6445249769661355
8	1.128253698348999	0.11752986907958984	0.6362433862433863	1.0	0.9444444444444444	1.0	0.47619047619047616	1.0	1.9820075650946434	0.4268935285969799
9	0.6231048107147217	0.11484408378601074	0.7764423076923076	1.0	0.875	1.0	0.7307692307692307	1.0	1.0986472696552148	0.6883911897088579
10	0.954272985458374	0.18868064880371094	0.63	1.0	0.9	1.0	0.38	1.0	2.468849095421486	0.4435712801351752
11	1.094719648361206	0.13092470169067383	0.556	1.0	0.9	1.0	0.42	1.0	2.3038269345510396	0.4064539406115052
12	0.7011079788208008	0.11189913749694824	0.65625	1.0	0.5625	1.0	0.7727272727272727	1.0	0.8091667983160965	0.6726098536342383
13	0.9140703678131104	0.19111323356628418	0.6579999999999999	1.0	1.0	1.0	0.32	1.0	2.3270194174900176	0.4192897325363574
14	0.7325842380523682	0.10481023788452148	0.7391304347826086	1.0	0.9285714285714286	1.0	0.5434782608695652	1.0	1.8677829196710365	0.7105289858925887
15	0.9029324054718018	0.1602470874786377	0.6701388888888888	1.0	0.75	1.0	0.6666666666666666	1.0	1.1782845367294423	0.4762254717683912
16	0.7242224216461182	0.15984773635864258	0.71875	1.0	0.6666666666666666	1.0	0.7291666666666666	1.0	1.1286205345820939	0.585043229957742
17	1.1111726760864258	0.1623983383178711	0.6972176759410802	1.0	0.46153846153846156	1.0	0.9148936170212766	1.0	0.1643333078737828	0.48838137336133325
18	0.9583930969238281	0.17339348793029785	0.756	1.0	0.8	1.0	0.68	1.0	1.1877097520205007	0.3740657666706283
19	1.031364917755127	0.19909119606018066	0.5695581014729951	1.0	0.6153846153846154	1.0	0.6382978723404256	1.0	1.3722198228787368	0.27262524493984136
