# Supplementary material for: Machine learning predicts the short-term requirement for invasive ventilation among Australian critically ill COVID-19 patients
Source: PLoS One. 2022 Oct 26;17(10):e0276509. doi: 10.1371/journal.pone.0276509 (PMC9604987; doi:10.1371/journal.pone.0276509)
Supplement: S2 File — (ZIP) [file pone.0276509.s002.zip › revised_plots/knn.csv]

	fit_time	score_time	test_auc	train_auc	test_sens	train_sens	test_spec	train_spec	test_thresh	train_thresh
0	0.01505279541015625	0.29018449783325195	0.5494505494505495	0.8658629927286644	0.8571428571428571	0.6153846153846154	0.3333333333333333	0.9253731343283582	0.7333333333333333	0.9333333333333333
1	0.004524707794189453	0.17561745643615723	0.6361655773420479	0.8445378151260505	0.8888888888888888	0.8431372549019608	0.47058823529411764	0.6825396825396826	0.7333333333333333	0.8
2	0.003988504409790039	0.3063485622406006	0.5913461538461539	0.813471767594108	1.0	0.7884615384615384	0.4423076923076923	0.6968085106382979	0.6666666666666666	0.8
3	0.002992868423461914	0.11971640586853027	0.6079192546583851	0.8566225907664724	0.42857142857142855	0.6956521739130435	0.782608695652174	0.8608247422680413	0.8666666666666667	0.8666666666666667
4	0.00201416015625	0.12435388565063477	0.7451923076923077	0.7873874795417348	1.0	0.8461538461538461	0.5192307692307693	0.5797872340425532	0.8	0.8
5	0.002992391586303711	0.15254640579223633	0.5768633540372671	0.816674137158225	0.9285714285714286	0.5434782608695652	0.21739130434782608	0.9432989690721649	0.6666666666666666	0.9333333333333333
6	0.0035293102264404297	0.1218569278717041	0.5171849427168576	0.8160621761658032	1.0	0.7446808510638298	0.1702127659574468	0.7772020725388601	0.4	0.8
7	0.002992391586303711	0.13479328155517578	0.568	0.8347894736842105	0.6	0.88	0.62	0.6421052631578947	0.8	0.8
8	0.00299072265625	0.12676215171813965	0.6559999999999999	0.8506315789473685	0.5	0.76	0.78	0.8105263157894737	0.9333333333333333	0.8666666666666667
9	0.014046907424926758	0.2610628604888916	0.4247135842880524	0.8040458604343512	0.15384615384615385	0.8723404255319149	0.6382978723404256	0.5906735751295337	0.9333333333333333	0.8
10	0.005837440490722656	0.3591933250427246	0.596875	0.8494375000000001	0.8	0.75	0.4	0.8	0.7333333333333333	0.8666666666666667
11	0.008008003234863281	0.26772594451904297	0.5348583877995643	0.8081232492997199	0.6666666666666666	0.6078431372549019	0.5098039215686274	0.8518518518518519	0.7333333333333333	0.8666666666666667
12	0.012212991714477539	0.18006658554077148	0.5576923076923076	0.8084594926350247	1.0	0.8461538461538461	0.28846153846153844	0.7180851063829787	0.6666666666666666	0.8
13	0.003989219665527344	0.1506481170654297	0.660482374768089	0.8118388716743241	1.0	0.6326530612244898	0.3877551020408163	0.8219895287958116	0.7333333333333333	0.8666666666666667
14	0.0031163692474365234	0.1361541748046875	0.657986111111111	0.8206922743055556	0.9166666666666666	0.8333333333333334	0.5833333333333334	0.6354166666666666	0.8	0.8
15	0.003988981246948242	0.13010334968566895	0.5163043478260869	0.8820035858359481	1.0	0.7608695652173914	0.1956521739130435	0.8608247422680413	0.5333333333333333	0.8666666666666667
16	0.002816438674926758	0.1585252285003662	0.6215277777777778	0.7870008680555555	0.4166666666666667	0.8333333333333334	0.8333333333333334	0.5989583333333334	0.9333333333333333	0.8
17	0.002991914749145508	0.14287924766540527	0.6140740740740741	0.791054131054131	0.9333333333333333	0.8666666666666667	0.3111111111111111	0.5487179487179488	0.7333333333333333	0.8
18	0.003989696502685547	0.2617936134338379	0.632716049382716	0.8196933492632418	0.6666666666666666	0.7407407407407407	0.7777777777777778	0.7473118279569892	0.8666666666666667	0.8666666666666667
19	0.014219999313354492	0.24382925033569336	0.6710310965630115	0.832653511189505	0.7692307692307693	0.8297872340425532	0.574468085106383	0.6839378238341969	0.8	0.8
