# Supplementary material for: Machine learning predicts the short-term requirement for invasive ventilation among Australian critically ill COVID-19 patients
Source: PLoS One. 2022 Oct 26;17(10):e0276509. doi: 10.1371/journal.pone.0276509 (PMC9604987; doi:10.1371/journal.pone.0276509)
Supplement: S2 File — (ZIP) [file pone.0276509.s002.zip › revised_plots/lreg.csv]

	fit_time	score_time	test_auc	train_auc	test_sens	train_sens	test_spec	train_spec	test_thresh	train_thresh
0	0.025761842727661133	0.12319016456604004	0.703125	0.8953993055555556	0.9166666666666666	0.875	0.5	0.84375	1.3898431261792874	0.012037186875065942
1	0.02150583267211914	0.14383625984191895	0.6928104575163399	0.9074592800082997	0.5555555555555556	0.8627450980392157	0.8431372549019608	0.798941798941799	-0.4196922189983576	0.15996955736159002
2	0.043695688247680664	0.293226957321167	0.590834697217676	0.9102634770146621	0.38461538461538464	0.8085106382978723	0.9148936170212766	0.8860103626943006	-0.841980324099102	-0.34483235159072234
3	0.06597423553466797	0.23879790306091309	0.6456400742115027	0.8935783737578802	0.8181818181818182	0.8979591836734694	0.5102040816326531	0.7120418848167539	1.2477660904664853	0.4022093222697283
4	0.026257038116455078	0.1458740234375	0.6118518518518519	0.9052991452991452	0.8	0.8666666666666667	0.5333333333333333	0.7846153846153846	0.5663482439865519	0.23757661608314307
5	0.020087242126464844	0.15933918952941895	0.6612111292962357	0.8895380884136258	0.46153846153846156	0.8297872340425532	0.8936170212765957	0.8393782383419689	-0.7988572798306115	0.03570797470865239
6	0.023221254348754883	0.19243478775024414	0.6475155279503105	0.9025100851636038	0.5	0.8695652173913043	0.8043478260869565	0.8608247422680413	0.22879303383027283	-0.121587120863615
7	0.1779468059539795	0.4175283908843994	0.5694444444444444	0.9135199652777778	1.0	0.8541666666666666	0.2708333333333333	0.828125	1.4877687649779836	0.16015181298479542
8	0.04015803337097168	0.16924262046813965	0.7400000000000001	0.8813684210526316	0.9	0.76	0.68	0.8263157894736842	0.658194770886936	0.012296696280503117
9	0.024740934371948242	0.31632328033447266	0.614100185528757	0.9052249171920078	0.7272727272727273	0.8367346938775511	0.6326530612244898	0.8638743455497382	1.2512729214856637	-0.00290604405905448
10	0.018483400344848633	0.1253349781036377	0.41000000000000003	0.915578947368421	0.7	0.9	0.08	0.8052631578947368	3.615850649425724	0.1574167905143824
11	0.01994490623474121	0.15304827690124512	0.5437037037037038	0.9008547008547009	0.7333333333333333	0.8444444444444444	0.4666666666666667	0.8615384615384616	1.3498663062846101	-0.036577472268776834
12	0.019862890243530273	0.14433503150939941	0.6651851851851851	0.9024501424501424	0.4	0.8888888888888888	0.8222222222222222	0.8153846153846154	-0.16293655495755122	0.04034119564672056
13	0.02196502685546875	0.16282153129577637	0.7298474945533769	0.8996783898744684	1.0	0.8823529411764706	0.39215686274509803	0.7883597883597884	1.1067991180981607	0.12531877570884564
14	0.02097177505493164	0.14185452461242676	0.7606679035250464	0.8873811304626563	0.9090909090909091	0.8367346938775511	0.5714285714285714	0.8586387434554974	1.1261660501790094	-0.11770808731878812
15	0.015949487686157227	0.1363511085510254	0.5680000000000001	0.9004210526315789	0.8	0.88	0.56	0.8157894736842105	1.3541585716775835	0.3089860414310195
16	0.028478145599365234	0.2662692070007324	0.6944444444444444	0.9019097222222222	0.9166666666666666	0.8333333333333334	0.4375	0.8072916666666666	1.7944618644583759	0.07156169021417425
17	0.07725715637207031	0.26525449752807617	0.6862745098039216	0.8868139848532005	0.8888888888888888	0.9019607843137255	0.5490196078431373	0.7671957671957672	1.0618029676033733	0.33126239844663097
18	0.03497123718261719	0.13650131225585938	0.717013888888889	0.8930121527777777	0.8333333333333334	0.8125	0.7083333333333334	0.8489583333333334	0.38946781083822046	-0.07869093481223932
19	0.017941713333129883	0.13645029067993164	0.6333789329685362	0.9082752921732972	0.7647058823529411	0.9069767441860465	0.5581395348837209	0.7817258883248731	0.9527008253271256	0.3529969528801007
