# Supplementary material for: Machine learning predicts the short-term requirement for invasive ventilation among Australian critically ill COVID-19 patients
Source: PLoS One. 2022 Oct 26;17(10):e0276509. doi: 10.1371/journal.pone.0276509 (PMC9604987; doi:10.1371/journal.pone.0276509)
Supplement: S2 File — (ZIP) [file pone.0276509.s002.zip › revised_plots/plos_one_revised_code.py]

#%%
#Import libraries
import sklearn
import pandas
import numpy as np
from sklearn.model_selection import train_test_split
from sklearn.ensemble import RandomForestClassifier
from sklearn.tree import DecisionTreeClassifier
from sklearn.svm import SVC
from sklearn.neighbors import KNeighborsClassifier
from sklearn.linear_model import LogisticRegression
from sklearn.ensemble import GradientBoostingClassifier
import os
import matplotlib.pyplot as plt
from sklearn.model_selection import cross_validate, RepeatedKFold
from sklearn.metrics import  roc_curve, recall_score
from sklearn.metrics import make_scorer
from sklearn.preprocessing import MinMaxScaler
from imblearn.pipeline import make_pipeline
from imblearn.over_sampling import SMOTE
from sklearn.metrics import auc

cwd = os.getcwd()
print(cwd)

#%%
# Set a seed value
seed_value= 12321 
# 1. Set `PYTHONHASHSEED` environment variable at a fixed value
os.environ['PYTHONHASHSEED']=str(seed_value)
# 2. Set `python` built-in pseudo-random generator at a fixed value
import random
random.seed(seed_value)
# 3. Set `numpy` pseudo-random generator at a fixed value
np.random.seed(seed_value)

#%%
#Assign correct directory
pathnew=r"C:\Users\Rosha\OneDrive\Documents\Third Year MD\Research\SPRINT-SARI"
os.chdir(pathnew)
cwd = os.getcwd()
print(cwd)
#%%
#Load the data
dataframe = pandas.read_csv('ventilation_twothreedays_PK.csv', sep=',',header=None)
dataset = dataframe.values[1:].astype(float)
dataframe.head(10)
print(dataset)
ind = len(dataset[0])
print(ind)

#%%
#Define X and Y
y_full = dataset[:,116]
x_full = dataset[:,0:116]

#%%
#Define functions

def minmaxscaler(x):
    scaler = MinMaxScaler()
    scaler.fit(x)
    x = scaler.transform(x)
    return x

class create_auc:
    def __init__(self, model, path):
        self.fold = 0
        self.model = model
        self.path = path
        self.counter = 1
     
    def auc(self, y_test, y_score):
        # auc logic 
        self.counter += 1
        fpr, tpr, _ = roc_curve(y_test, y_score)
        roc_auc = auc(fpr, tpr)
        
        if self.counter %2 == 0:

            # plotting logic
            self.fold += 1 
            plt.figure()
            lw = 2
            plt.plot(
                fpr,
                tpr,
                color="darkorange",
                lw=lw,
                label="ROC curve (area = %0.2f)" % roc_auc,
                )
            plt.plot([0, 1], [0, 1], color="navy", lw=lw, linestyle="--")
            plt.xlim([0.0, 1.0])
            plt.ylim([0.0, 1.05])
            plt.xlabel("False Positive Rate")
            plt.ylabel("True Positive Rate")
            plt.title("Receiver operating characteristic for model {} and fold {}".format(self.model, int((self.fold)-1)))
            plt.legend(loc="lower right")
            plt.savefig('revised_plots/{}/{}_{}.png'.format(self.path,self.model, int((self.fold)-1)))
        return roc_auc
    

def recall_thresh(y, y_pred, pos_label):
    fpr, tpr, threshold = roc_curve(y, y_pred, drop_intermediate=False)
    optimal_idx = np.argmax(np.abs(tpr - fpr)) 
    # Maximised youden index -> this finds the optimal cutoff according to ROC curve analysis
    optimal_threshold = threshold[optimal_idx]
    #labellize = lambda x: 1 if x >= optimal_threshold else 0
    labellize = lambda x: pos_label if x >= optimal_threshold else (1-pos_label)
    vfunc = np.vectorize(labellize)
    return recall_score(y, vfunc(y_pred), pos_label=pos_label)

def thresh(y, y_pred):
    fpr, tpr, threshold = roc_curve(y, y_pred, drop_intermediate=False)
    optimal_idx = np.argmax(np.abs(tpr - fpr)) # Maximised youden index
    return threshold[optimal_idx]

#%% Listed are the best paramaters and SMOTE pipelines for each function

lreg = LogisticRegression(C=0.5, max_iter = 100, penalty = 'l2')
imba_lreg = make_pipeline(SMOTE(), lreg)

svc = SVC(C=0.01, gamma = 0.0001)
imba_svc = make_pipeline(SMOTE(), svc)

gbm = GradientBoostingClassifier(learning_rate=0.05, n_estimators=100, validation_fraction=0.05)
imba_gbm = make_pipeline(SMOTE(), gbm)

clf = KNeighborsClassifier(leaf_size= 10, n_neighbors= 15, weights= 'uniform')
imba_knn = make_pipeline(SMOTE(), clf)

dt = DecisionTreeClassifier(criterion = 'entropy', max_features = 'log2')
imba_dt = make_pipeline(SMOTE(), dt)

rfor = RandomForestClassifier(criterion = 'gini', max_features = 'sqrt', n_estimators = 300)
imba_rfor = make_pipeline(SMOTE(), rfor)


#%%
# type of validation - in this case repeated K Fold validation
rkf_search = RepeatedKFold(n_splits=5, n_repeats=4)

#%%
#AUC Functions
DT_AUC = create_auc("DT",'DT')
RF_AUC = create_auc("RF",'RF')
SVM_AUC = create_auc("SVM",'SVM')
KNN_AUC = create_auc("KNN",'KNN')
LR_AUC = create_auc("LR",'LR')
GBM_AUC = create_auc("GBM",'GBM')


#Define metrics for each model

#DT
metrics_DT = {'auc': make_scorer(DT_AUC.auc, needs_threshold = True),
'sens': make_scorer(recall_thresh, pos_label=1, needs_threshold=True),
'spec': make_scorer(recall_thresh, pos_label=0, needs_threshold=True),
'thresh': make_scorer(thresh, needs_threshold=True) # not performance but records optimal thresh
            } # what performance metrics to measure
#RF
metrics_RF = {'auc': make_scorer(RF_AUC.auc, needs_threshold = True),
'sens': make_scorer(recall_thresh, pos_label=1, needs_threshold=True),
'spec': make_scorer(recall_thresh, pos_label=0, needs_threshold=True),
'thresh': make_scorer(thresh, needs_threshold=True) # not performance but records optimal thresh
            } # what performance metrics to measure
#SVM
metrics_SVM = {'auc': make_scorer(SVM_AUC.auc, needs_threshold = True),
'sens': make_scorer(recall_thresh, pos_label=1, needs_threshold=True),
'spec': make_scorer(recall_thresh, pos_label=0, needs_threshold=True),
'thresh': make_scorer(thresh, needs_threshold=True) # not performance but records optimal thresh
            } # what performance metrics to measure
#KNN
metrics_KNN = {'auc': make_scorer(KNN_AUC.auc, needs_threshold = True),
'sens': make_scorer(recall_thresh, pos_label=1, needs_threshold=True),
'spec': make_scorer(recall_thresh, pos_label=0, needs_threshold=True),
'thresh': make_scorer(thresh, needs_threshold=True) # not performance but records optimal thresh
            } # what performance metrics to measure
#LR
metrics_LR = {'auc': make_scorer(LR_AUC.auc, needs_threshold = True),
'sens': make_scorer(recall_thresh, pos_label=1, needs_threshold=True),
'spec': make_scorer(recall_thresh, pos_label=0, needs_threshold=True),
'thresh': make_scorer(thresh, needs_threshold=True) # not performance but records optimal thresh
            } # what performance metrics to measure
#GBM
metrics_GBM = {'auc': make_scorer(GBM_AUC.auc, needs_threshold = True),
'sens': make_scorer(recall_thresh, pos_label=1, needs_threshold=True),
'spec': make_scorer(recall_thresh, pos_label=0, needs_threshold=True),
'thresh': make_scorer(thresh, needs_threshold=True) # not performance but records optimal thresh
            } # what performance metrics to measure


#%%
#Algorithms that do not use standard scaling (1)
outputgbm = cross_validate(imba_gbm, x_full, y_full, scoring=metrics_GBM,cv=rkf_search, verbose=2, 
                        return_train_score=True)

#Algorithms that do not use standard scaling (2)
outputdt = cross_validate(imba_dt, x_full, y_full, scoring=metrics_DT,cv=rkf_search, verbose=2, 
                        return_train_score=True)

#Algorithms that do not use standard scaling (3)
outputrfor= cross_validate(imba_rfor, x_full, y_full, scoring=metrics_RF,cv=rkf_search, verbose=2, 
                        return_train_score=True)
#%%
#Algorithms that use standard scaling

x_full = minmaxscaler(x_full)


outputlreg = cross_validate(imba_lreg, x_full, y_full, scoring=metrics_LR,cv=rkf_search, verbose=2, 
                        return_train_score=True)

outputsvc = cross_validate(imba_svc, x_full, y_full, scoring=metrics_SVM,cv=rkf_search, verbose=2, 
                        return_train_score=True)


outputknn = cross_validate(imba_knn, x_full, y_full, scoring=metrics_KNN,cv=rkf_search, verbose=2, 
                        return_train_score=True)

#%%
#Store results
pandas.DataFrame(outputlreg).to_csv('revised_plots/lreg.csv')
pandas.DataFrame(outputsvc).to_csv('revised_plots/svm.csv')
pandas.DataFrame(outputknn).to_csv('revised_plots/knn.csv')
pandas.DataFrame(outputgbm).to_csv('revised_plots/gbm.csv')
pandas.DataFrame(outputdt).to_csv('revised_plots/dt.csv')
pandas.DataFrame(outputrfor).to_csv('revised_plots/rf.csv')
