# Supplementary material for: Machine learning predicts the short-term requirement for invasive ventilation among Australian critically ill COVID-19 patients
Source: PLoS One. 2022 Oct 26;17(10):e0276509. doi: 10.1371/journal.pone.0276509 (PMC9604987; doi:10.1371/journal.pone.0276509)
Supplement: S2 File — (ZIP) [file pone.0276509.s002.zip › revised_plots/rf.csv]

	fit_time	score_time	test_auc	train_auc	test_sens	train_sens	test_spec	train_spec	test_thresh	train_thresh
0	1.1153993606567383	0.18675994873046875	0.6342062193126023	1.0	0.6923076923076923	1.0	0.6382978723404256	1.0	0.32	0.7166666666666667
1	0.7830629348754883	0.4902009963989258	0.6242236024844721	1.0	0.42857142857142855	1.0	0.8260869565217391	1.0	0.39	0.7166666666666667
2	0.8302018642425537	0.1465897560119629	0.877	1.0	0.8	1.0	0.84	1.0	0.43	0.72
3	1.1014008522033691	0.17417430877685547	0.6270871985157699	1.0	0.6363636363636364	1.0	0.673469387755102	1.0	0.33	0.6366666666666667
4	0.9449331760406494	0.6148514747619629	0.6762152777777778	1.0	0.9166666666666666	1.0	0.5833333333333334	1.0	0.2833333333333333	0.71
5	1.3902418613433838	0.3006746768951416	0.7373158756137479	1.0	0.7692307692307693	1.0	0.6595744680851063	1.0	0.32	0.7233333333333334
6	1.280566692352295	0.1626737117767334	0.5871985157699443	1.0	0.7272727272727273	1.0	0.5714285714285714	1.0	0.31	0.7233333333333334
7	1.2306585311889648	0.29015398025512695	0.7207407407407407	1.0	0.8	1.0	0.6222222222222222	1.0	0.26	0.7
8	1.3416569232940674	0.1652381420135498	0.665798611111111	1.0	0.9166666666666666	1.0	0.4166666666666667	1.0	0.23333333333333334	0.6933333333333334
9	1.1012341976165771	0.16595959663391113	0.6917211328976035	1.0	1.0	1.0	0.47058823529411764	1.0	0.27666666666666667	0.6933333333333334
10	1.3947303295135498	0.2606630325317383	0.6252045826513912	1.0	0.38461538461538464	1.0	0.9148936170212766	1.0	0.39666666666666667	0.7533333333333333
11	1.0163629055023193	0.1640152931213379	0.7602291325695582	1.0	0.6923076923076923	1.0	0.7659574468085106	1.0	0.3433333333333333	0.68
12	1.170793056488037	0.13602256774902344	0.718	1.0	0.8	1.0	0.44	1.0	0.31333333333333335	0.7366666666666667
13	1.259507179260254	0.14422845840454102	0.7213541666666666	1.0	1.0	1.0	0.375	1.0	0.19333333333333333	0.7433333333333333
14	1.248655080795288	0.15964770317077637	0.6284722222222223	1.0	1.0	1.0	0.3541666666666667	1.0	0.22333333333333333	0.6633333333333333
15	1.6677989959716797	0.23660564422607422	0.7464488636363636	1.0	1.0	1.0	0.4772727272727273	1.0	0.27	0.7433333333333333
16	1.6232807636260986	0.26283884048461914	0.7398921832884097	1.0	0.8571428571428571	1.0	0.6792452830188679	1.0	0.33666666666666667	0.7133333333333334
17	0.8813111782073975	0.1383817195892334	0.7222222222222222	1.0	0.8888888888888888	1.0	0.5098039215686274	1.0	0.30333333333333334	0.7066666666666667
18	1.1942005157470703	0.19148731231689453	0.6513975155279503	1.0	0.5	1.0	0.8260869565217391	1.0	0.33	0.7233333333333334
19	1.1002178192138672	0.17078876495361328	0.687888198757764	1.0	0.5714285714285714	1.0	0.8043478260869565	1.0	0.36	0.6833333333333333
