# Supplementary material for: Machine learning predicts the short-term requirement for invasive ventilation among Australian critically ill COVID-19 patients
Source: PLoS One. 2022 Oct 26;17(10):e0276509. doi: 10.1371/journal.pone.0276509 (PMC9604987; doi:10.1371/journal.pone.0276509)
Supplement: S2 File — (ZIP) [file pone.0276509.s002.zip › revised_plots/svm.csv]

	fit_time	score_time	test_auc	train_auc	test_sens	train_sens	test_spec	train_spec	test_thresh	train_thresh
0	0.023555755615234375	0.18134164810180664	0.5807453416149069	0.7981846705513223	0.42857142857142855	0.8478260869565217	0.782608695652174	0.711340206185567	-0.00012643520484512463	-5.727796592923731e-05
1	0.038382768630981445	0.30266809463500977	0.7494553376906318	0.7692706712314555	0.8888888888888888	0.8627450980392157	0.6274509803921569	0.544973544973545	7.978675345500508e-06	1.641703789619954e-05
2	0.028033733367919922	0.15300965309143066	0.7135842880523732	0.7676110682394444	0.7692307692307693	0.8297872340425532	0.6595744680851063	0.6424870466321243	4.3034858694113165e-06	-3.859271607796824e-05
3	0.021043777465820312	0.15984058380126953	0.7220496894409938	0.7791349170775437	0.5714285714285714	0.7608695652173914	0.8043478260869565	0.7268041237113402	-7.632399435528354e-05	-2.1971065133125425e-05
4	0.018984556198120117	0.24390292167663574	0.55	0.7627368421052632	0.8	0.84	0.42	0.5947368421052631	1.6280391853747828e-05	-1.90528787490582e-05
5	0.0258791446685791	0.27634167671203613	0.656	0.7754736842105264	0.8	0.72	0.52	0.7105263157894737	5.995604465667409e-05	-4.910449447865714e-05
6	0.0377345085144043	0.4127833843231201	0.7884972170686456	0.7482637033871141	0.8181818181818182	0.7551020408163265	0.7142857142857143	0.6544502617801047	-4.375658019750012e-05	-4.678899250818054e-05
7	0.02731776237487793	0.16283941268920898	0.5397727272727273	0.8079777365491652	0.5625	0.9090909090909091	0.5909090909090909	0.5714285714285714	-3.2104965393020546e-05	2.1356534773416674e-05
8	0.02287602424621582	0.1548624038696289	0.7332242225859247	0.7887774225553963	0.9230769230769231	0.7446808510638298	0.5531914893617021	0.689119170984456	4.123325371876117e-05	-4.239661799627058e-05
9	0.01905965805053711	0.14995956420898438	0.6060000000000001	0.7830526315789473	0.9	0.78	0.54	0.6421052631578947	2.1084287586561543e-05	-3.946827092654245e-06
10	0.017909526824951172	0.1437082290649414	0.6799999999999999	0.7825641025641025	0.6666666666666666	0.8222222222222222	0.6444444444444445	0.6410256410256411	1.3819506906377968e-05	-7.429520604649437e-06
11	0.017546892166137695	0.12638068199157715	0.7152777777777778	0.7701822916666667	1.0	0.6875	0.5	0.7552083333333334	6.071650647515581e-05	-4.9912047165225765e-05
12	0.020956993103027344	0.12784934043884277	0.546644844517185	0.7887774225553964	1.0	0.723404255319149	0.23404255319148937	0.7564766839378239	0.00013364503189239318	-7.479754728756914e-05
13	0.02467036247253418	0.2143692970275879	0.604	0.7748421052631579	0.5	0.82	0.8	0.6473684210526316	-0.00011425293236893945	-5.1037156767018074e-05
14	0.041626691818237305	0.28226399421691895	0.6920000000000001	0.7806315789473685	0.9	0.82	0.54	0.6105263157894737	-2.0895974693249664e-05	-1.2062093701184148e-05
15	0.02293539047241211	0.14109563827514648	0.59472049689441	0.7554908112953832	0.6428571428571429	0.5434782608695652	0.6304347826086957	0.8608247422680413	-8.9675892050705e-06	-0.00013008192763988222
16	0.021930217742919922	0.15305113792419434	0.6753246753246753	0.7901485201410408	0.9090909090909091	0.8571428571428571	0.4489795918367347	0.581151832460733	2.2523817539190846e-05	-2.1511781544664155e-05
17	0.01894998550415039	0.1309821605682373	0.6696296296296297	0.7767521367521367	0.9333333333333333	0.8	0.37777777777777777	0.6358974358974359	0.0001032304387702486	-1.0248145747482687e-05
18	0.018697023391723633	0.14397501945495605	0.5	0.8226315789473684	0.7	0.82	0.62	0.6947368421052632	-6.736838139680817e-05	-6.651139181886381e-05
19	0.016970157623291016	0.226029634475708	0.722	0.7737894736842106	0.8	0.8	0.8	0.6263157894736842	-8.901145641875691e-05	-1.1888787656086017e-05
